# Supplementary material for: Lower Geriatric Nutritional Risk Index (GNRI) Is Associated with Higher Risk of Fractures in Patients Undergoing Hemodialysis
Source: Nutrients. 2021 Aug 19;13(8):2847. doi: 10.3390/nu13082847 (PMC8400213; doi:10.3390/nu13082847)
Supplement: Supplementary file 1 [file nutrients-13-02847-s001.zip]

Archive with 1 entries (1 files):
- nutrients-1321253-supplementary.pdf
